# Supplementary material for: Isolating Action Prediction from Action Integration in the Perception of Social Interactions
Source: Brain Sci. 2022 Mar 24;12(4):432. doi: 10.3390/brainsci12040432 (PMC9031105; doi:10.3390/brainsci12040432)
Supplement: Supplementary file 1 [file brainsci-12-00432-s001.zip]

Archive with 7 entries (7 files):
- Data.csv
- Video_S1.mp4
- Video_S2.mp4
- Video_S3.mp4
- Video_S4.mp4
- Video_S5.mp4
- Video_S6.mp4
