# Supplementary material for: Isolating Action Prediction from Action Integration in the Perception of Social Interactions
Source: Brain Sci. 2022 Mar 24;12(4):432. doi: 10.3390/brainsci12040432 (PMC9031105; doi:10.3390/brainsci12040432)
Supplement: Supplementary file 1 [file brainsci-12-00432-s001.zip › Data.csv]

PtpID	group	ACC	PErr	SPE	RT	SRT	LISA	Occlusion	Frame	temp_delta	AQ_social.skill	AQ_attention.switching	AQ_attention.to.detail	AQ_communication	AQ_imagination	AQ_Total
77473	OC070FR070	0.833333333	0.166666667	0.08671384	0.712368129	0.483278158	1.641243604	OC070	FR070	delta_0	10	10	10	7	7	44
77473	OC070FR085	0.833333333	0.166666667	0.08671384	0.968089372	0.483278158	1.896964847	OC070	FR085	delta_150	10	10	10	7	7	44
77473	OC070FR100	0.75	0.25	0.08671384	0.91725018	0.483278158	2.310563392	OC070	FR100	delta_300	10	10	10	7	7	44
77473	OC085FR070	0.75	0.25	0.08671384	0.819052318	0.483278158	2.21236553	OC085	FR070	delta_150	10	10	10	7	7	44
77473	OC085FR085	0.75	0.25	0.08671384	0.780564495	0.483278158	2.173877707	OC085	FR085	delta_0	10	10	10	7	7	44
77473	OC085FR100	0.6	0.4	0.08671384	1.231083511	0.483278158	3.46038465	OC085	FR100	delta_150	10	10	10	7	7	44
77473	OC100FR070	0.875	0.125	0.08671384	0.803962047	0.483278158	1.500618653	OC100	FR070	delta_300	10	10	10	7	7	44
77473	OC100FR085	0.8	0.2	0.08671384	0.671232236	0.483278158	1.785882805	OC100	FR085	delta_150	10	10	10	7	7	44
77473	OC100FR100	0.666666667	0.333333333	0.08671384	0.757564822	0.483278158	2.615315771	OC100	FR100	delta_0	10	10	10	7	7	44
s75556	OC070FR070	0.666666667	0.333333333	0.073846584	1.120055575	0.577324911	3.726020913	OC070	FR070	delta_0	0	5	4	1	1	11
s75556	OC070FR085	0.5	0.5	0.073846584	0.981655922	0.577324911	4.89060393	OC070	FR085	delta_150	0	5	4	1	1	11
s75556	OC070FR100	0.666666667	0.333333333	0.073846584	1.36953964	0.577324911	3.975504978	OC070	FR100	delta_300	0	5	4	1	1	11
s75556	OC085FR070	0.625	0.375	0.073846584	1.878156692	0.577324911	4.809867698	OC085	FR070	delta_150	0	5	4	1	1	11
s75556	OC085FR085	0.75	0.25	0.073846584	1.224084013	0.577324911	3.178558017	OC085	FR085	delta_0	0	5	4	1	1	11
s75556	OC085FR100	0.7	0.3	0.073846584	1.092665602	0.577324911	3.438034406	OC085	FR100	delta_150	0	5	4	1	1	11
s75556	OC100FR070	0.625	0.375	0.073846584	1.228915846	0.577324911	4.160626852	OC100	FR070	delta_300	0	5	4	1	1	11
s75556	OC100FR085	0.7	0.3	0.073846584	0.914979807	0.577324911	3.260348612	OC100	FR085	delta_150	0	5	4	1	1	11
s75556	OC100FR100	0.583333333	0.416666667	0.073846584	1.154639458	0.577324911	4.412096131	OC100	FR100	delta_0	0	5	4	1	1	11
s75700	OC070FR070	0.75	0.25	0.11550346	0.919231716	0.81188821	2.676512854	OC070	FR070	delta_0	4	8	4	4	1	21
s75700	OC070FR085	0.833333333	0.166666667	0.11550346	0.863279739	0.81188821	2.034800498	OC070	FR085	delta_150	4	8	4	4	1	21
s75700	OC070FR100	0.833333333	0.166666667	0.11550346	0.868047976	0.81188821	2.039568735	OC070	FR100	delta_300	4	8	4	4	1	21
s75700	OC085FR070	1	0	0.11550346	0.769677618	0.81188821	0.769677618	OC085	FR070	delta_150	4	8	4	4	1	21
s75700	OC085FR085	0.833333333	0.166666667	0.11550346	1.22542144	0.81188821	2.396942199	OC085	FR085	delta_0	4	8	4	4	1	21
s75700	OC085FR100	0.6	0.4	0.11550346	0.929853355	0.81188821	3.741503176	OC085	FR100	delta_150	4	8	4	4	1	21
s75700	OC100FR070	0.75	0.25	0.11550346	0.891771698	0.81188821	2.649052836	OC100	FR070	delta_300	4	8	4	4	1	21
s75700	OC100FR085	0.9	0.1	0.11550346	1.015199573	0.81188821	1.718112029	OC100	FR085	delta_150	4	8	4	4	1	21
s75700	OC100FR100	0.916666667	0.083333333	0.11550346	1.34048768	0.81188821	1.926248059	OC100	FR100	delta_0	4	8	4	4	1	21
s75871	OC070FR070	0.916666667	0.083333333	0.130503831	1.66684608	0.997057135	2.303517768	OC070	FR070	delta_0	2	9	2	2	2	17
s75871	OC070FR085	1	0	0.130503831	2.441271396	0.997057135	2.441271396	OC070	FR085	delta_150	2	9	2	2	2	17
s75871	OC070FR100	0.833333333	0.166666667	0.130503831	1.709902033	0.997057135	2.983245408	OC070	FR100	delta_300	2	9	2	2	2	17
s75871	OC085FR070	0.875	0.125	0.130503831	1.348086578	0.997057135	2.303094109	OC085	FR070	delta_150	2	9	2	2	2	17
s75871	OC085FR085	0.833333333	0.166666667	0.130503831	1.433056616	0.997057135	2.706399992	OC085	FR085	delta_0	2	9	2	2	2	17
s75871	OC085FR100	1	0	0.130503831	1.388509611	0.997057135	1.388509611	OC085	FR100	delta_150	2	9	2	2	2	17
s75871	OC100FR070	0.625	0.375	0.130503831	1.913153849	0.997057135	4.778176444	OC100	FR070	delta_300	2	9	2	2	2	17
s75871	OC100FR085	0.8	0.2	0.130503831	1.51911862	0.997057135	3.047130671	OC100	FR085	delta_150	2	9	2	2	2	17
s75871	OC100FR100	0.666666667	0.333333333	0.130503831	2.3900023	0.997057135	4.936689051	OC100	FR100	delta_0	2	9	2	2	2	17
s75892	OC070FR070	0.916666667	0.083333333	0.196364528	1.004752757	0.596631437	1.257951677	OC070	FR070	delta_0	1	4	4	2	0	11
s75892	OC070FR085	0.666666667	0.333333333	0.196364528	0.855167591	0.596631437	1.867963272	OC070	FR085	delta_150	1	4	4	2	0	11
s75892	OC070FR100	0.666666667	0.333333333	0.196364528	0.983393166	0.596631437	1.996188847	OC070	FR100	delta_300	1	4	4	2	0	11
s75892	OC085FR070	0.625	0.375	0.196364528	1.469411244	0.596631437	2.608806385	OC085	FR070	delta_150	1	4	4	2	0	11
s75892	OC085FR085	0.25	0.75	0.196364528	0.899368657	0.596631437	3.178158939	OC085	FR085	delta_0	1	4	4	2	0	11
s75892	OC085FR100	0.5	0.5	0.196364528	0.89308018	0.596631437	2.412273701	OC085	FR100	delta_150	1	4	4	2	0	11
s75892	OC100FR070	0.375	0.625	0.196364528	0.921865089	0.596631437	2.820856991	OC100	FR070	delta_300	1	4	4	2	0	11
s75892	OC100FR085	0.7	0.3	0.196364528	1.067649545	0.596631437	1.979165658	OC100	FR085	delta_150	1	4	4	2	0	11
s75892	OC100FR100	0.5	0.5	0.196364528	0.968329846	0.596631437	2.487523368	OC100	FR100	delta_0	1	4	4	2	0	11
s75934	OC070FR070	0.916666667	0.083333333	0.112251096	1.477812883	1.015314256	2.231565176	OC070	FR070	delta_0	2	8	4	4	2	20
s75934	OC070FR085	0.916666667	0.083333333	0.112251096	1.098047455	1.015314256	1.851799748	OC070	FR085	delta_150	2	8	4	4	2	20
s75934	OC070FR100	0.75	0.25	0.112251096	1.193505351	1.015314256	3.45476223	OC070	FR100	delta_300	2	8	4	4	2	20
s75934	OC085FR070	1	0	0.112251096	0.979965191	1.015314256	0.979965191	OC085	FR070	delta_150	2	8	4	4	2	20
s75934	OC085FR085	0.916666667	0.083333333	0.112251096	1.548392225	1.015314256	2.302144518	OC085	FR085	delta_0	2	8	4	4	2	20
s75934	OC085FR100	0.8	0.2	0.112251096	1.339398457	1.015314256	3.14840396	OC085	FR100	delta_150	2	8	4	4	2	20
s75934	OC100FR070	0.625	0.375	0.112251096	1.746523413	1.015314256	5.138408732	OC100	FR070	delta_300	2	8	4	4	2	20
s75934	OC100FR085	0.8	0.2	0.112251096	1.06590262	1.015314256	2.874908123	OC100	FR085	delta_150	2	8	4	4	2	20
s75934	OC100FR100	0.833333333	0.166666667	0.112251096	2.20803859	1.015314256	3.715543176	OC100	FR100	delta_0	2	8	4	4	2	20
s75961	OC070FR070	0.916666667	0.083333333	0.113038833	0.574440228	0.314173651	0.806052116	OC070	FR070	delta_0	4	6	2	2	1	15
s75961	OC070FR085	0.75	0.25	0.113038833	0.707282074	0.314173651	1.402117739	OC070	FR085	delta_150	4	6	2	2	1	15
s75961	OC070FR100	0.75	0.25	0.113038833	0.637171398	0.314173651	1.332007063	OC070	FR100	delta_300	4	6	2	2	1	15
s75961	OC085FR070	1	0	0.113038833	0.723672256	0.314173651	0.723672256	OC085	FR070	delta_150	4	6	2	2	1	15
s75961	OC085FR085	0.75	0.25	0.113038833	0.71879733	0.314173651	1.413632995	OC085	FR085	delta_0	4	6	2	2	1	15
s75961	OC085FR100	0.7	0.3	0.113038833	0.857862128	0.314173651	1.691664926	OC085	FR100	delta_150	4	6	2	2	1	15
s75961	OC100FR070	0.625	0.375	0.113038833	0.82590117	0.314173651	1.868154667	OC100	FR070	delta_300	4	6	2	2	1	15
s75961	OC100FR085	0.8	0.2	0.113038833	0.836867005	0.314173651	1.392735537	OC100	FR085	delta_150	4	6	2	2	1	15
s75961	OC100FR100	0.833333333	0.166666667	0.113038833	0.960803543	0.314173651	1.42402732	OC100	FR100	delta_0	4	6	2	2	1	15
s76132	OC070FR070	0.916666667	0.083333333	0.076376262	1.150565381	0.580952867	1.784436925	OC070	FR070	delta_0	0	7	6	0	4	17
s76132	OC070FR085	0.666666667	0.333333333	0.076376262	1.12655085	0.580952867	3.662037029	OC070	FR085	delta_150	0	7	6	0	4	17
s76132	OC070FR100	0.75	0.25	0.076376262	1.04872403	0.580952867	2.950338664	OC070	FR100	delta_300	0	7	6	0	4	17
s76132	OC085FR070	0.75	0.25	0.076376262	0.890745529	0.580952867	2.792360163	OC085	FR070	delta_150	0	7	6	0	4	17
s76132	OC085FR085	0.75	0.25	0.076376262	1.391773274	0.580952867	3.293387908	OC085	FR085	delta_0	0	7	6	0	4	17
s76132	OC085FR100	0.7	0.3	0.076376262	1.349084188	0.580952867	3.63102175	OC085	FR100	delta_150	0	7	6	0	4	17
s76132	OC100FR070	0.75	0.25	0.076376262	1.009263182	0.580952867	2.910877817	OC100	FR070	delta_300	0	7	6	0	4	17
s76132	OC100FR085	0.8	0.2	0.076376262	1.170985159	0.580952867	2.692276867	OC100	FR085	delta_150	0	7	6	0	4	17
s76132	OC100FR100	0.666666667	0.333333333	0.076376262	1.515996444	0.580952867	4.051482623	OC100	FR100	delta_0	0	7	6	0	4	17
s76159	OC070FR070	0.583333333	0.416666667	0.13037813	0.982047389	0.588268933	2.862056369	OC070	FR070	delta_0	0	7	6	1	0	14
s76159	OC070FR085	0.833333333	0.166666667	0.13037813	0.741683274	0.588268933	1.493686866	OC070	FR085	delta_150	0	7	6	1	0	14
s76159	OC070FR100	0.583333333	0.416666667	0.13037813	1.231640112	0.588268933	3.111649093	OC070	FR100	delta_300	0	7	6	1	0	14
s76159	OC085FR070	0.75	0.25	0.13037813	1.189966097	0.588268933	2.317971485	OC085	FR070	delta_150	0	7	6	1	0	14
s76159	OC085FR085	0.833333333	0.166666667	0.13037813	0.850418508	0.588268933	1.6024221	OC085	FR085	delta_0	0	7	6	1	0	14
s76159	OC085FR100	0.8	0.2	0.13037813	1.205065101	0.588268933	2.107469412	OC085	FR100	delta_150	0	7	6	1	0	14
s76159	OC100FR070	1	0	0.13037813	1.213479868	0.588268933	1.213479868	OC100	FR070	delta_300	0	7	6	1	0	14
s76159	OC100FR085	0.8	0.2	0.13037813	1.4227345	0.588268933	2.325138811	OC100	FR085	delta_150	0	7	6	1	0	14
s76159	OC100FR100	0.833333333	0.166666667	0.13037813	1.340074072	0.588268933	2.092077665	OC100	FR100	delta_0	0	7	6	1	0	14
s76219	OC070FR070	0.666666667	0.333333333	0.186530415	0.833392119	2.131069047	4.641652286	OC070	FR070	delta_0	1	5	8	2	1	17
s76219	OC070FR085	0.916666667	0.083333333	0.186530415	0.967558362	2.131069047	1.919623404	OC070	FR085	delta_150	1	5	8	2	1	17
s76219	OC070FR100	0.75	0.25	0.186530415	1.138041063	2.131069047	3.994236188	OC070	FR100	delta_300	1	5	8	2	1	17
s76219	OC085FR070	0.375	0.625	0.186530415	0.752850737	2.131069047	7.89333855	OC085	FR070	delta_150	1	5	8	2	1	17
s76219	OC085FR085	0.75	0.25	0.186530415	0.854640421	2.131069047	3.710835546	OC085	FR085	delta_0	1	5	8	2	1	17
s76219	OC085FR100	0.8	0.2	0.186530415	1.046469391	2.131069047	3.331425491	OC085	FR100	delta_150	1	5	8	2	1	17
s76219	OC100FR070	0.625	0.375	0.186530415	1.331294412	2.131069047	5.6155871	OC100	FR070	delta_300	1	5	8	2	1	17
s76219	OC100FR085	0.9	0.1	0.186530415	1.725938823	2.131069047	2.868416873	OC100	FR085	delta_150	1	5	8	2	1	17
s76219	OC100FR100	1	0	0.186530415	2.430560375	2.131069047	2.430560375	OC100	FR100	delta_0	1	5	8	2	1	17
s76270	OC070FR070	0.666666667	0.333333333	0.129174134	0.901429107	0.42929992	2.009235828	OC070	FR070	delta_0	4	9	4	4	1	22
s76270	OC070FR085	0.75	0.25	0.129174134	0.778561281	0.42929992	1.609416321	OC070	FR085	delta_150	4	9	4	4	1	22
s76270	OC070FR100	0.666666667	0.333333333	0.129174134	0.902491626	0.42929992	2.010298347	OC070	FR100	delta_300	4	9	4	4	1	22
s76270	OC085FR070	0.875	0.125	0.129174134	0.78269745	0.42929992	1.198124971	OC085	FR070	delta_150	4	9	4	4	1	22
s76270	OC085FR085	0.916666667	0.083333333	0.129174134	0.752635001	0.42929992	1.029586681	OC085	FR085	delta_0	4	9	4	4	1	22
s76270	OC085FR100	1	0	0.129174134	0.932364714	0.42929992	0.932364714	OC085	FR100	delta_150	4	9	4	4	1	22
s76270	OC100FR070	0.75	0.25	0.129174134	0.989006995	0.42929992	1.819862035	OC100	FR070	delta_300	4	9	4	4	1	22
s76270	OC100FR085	1	0	0.129174134	1.083451207	0.42929992	1.083451207	OC100	FR085	delta_150	4	9	4	4	1	22
s76270	OC100FR100	0.833333333	0.166666667	0.129174134	1.114424868	0.42929992	1.668328228	OC100	FR100	delta_0	4	9	4	4	1	22
s76921	OC070FR070	0.833333333	0.166666667	0.115853649	0.886694622	0.602032203	1.752776111	OC070	FR070	delta_0	4	6	5	1	1	17
s76921	OC070FR085	0.833333333	0.166666667	0.115853649	0.818584917	0.602032203	1.684666406	OC070	FR085	delta_150	4	6	5	1	1	17
s76921	OC070FR100	0.583333333	0.416666667	0.115853649	1.127994275	0.602032203	3.293197998	OC070	FR100	delta_300	4	6	5	1	1	17
s76921	OC085FR070	1	0	0.115853649	0.939790026	0.602032203	0.939790026	OC085	FR070	delta_150	4	6	5	1	1	17
s76921	OC085FR085	0.916666667	0.083333333	0.115853649	1.045635234	0.602032203	1.478675979	OC085	FR085	delta_0	4	6	5	1	1	17
s76921	OC085FR100	0.9	0.1	0.115853649	1.182058587	0.602032203	1.70170748	OC085	FR100	delta_150	4	6	5	1	1	17
s76921	OC100FR070	0.875	0.125	0.115853649	1.291692433	0.602032203	1.94125355	OC100	FR070	delta_300	4	6	5	1	1	17
s76921	OC100FR085	0.9	0.1	0.115853649	1.183251745	0.602032203	1.702900639	OC100	FR085	delta_150	4	6	5	1	1	17
s76921	OC100FR100	0.916666667	0.083333333	0.115853649	1.125391561	0.602032203	1.558432306	OC100	FR100	delta_0	4	6	5	1	1	17
s76933	OC070FR070	0.75	0.25	0.136803793	1.996480922	1.416331728	4.584734685	OC070	FR070	delta_0	2	4	4	0	3	13
s76933	OC070FR085	1	0	0.136803793	1.409676036	1.416331728	1.409676036	OC070	FR085	delta_150	2	4	4	0	3	13
s76933	OC070FR100	0.666666667	0.333333333	0.136803793	1.521648635	1.416331728	4.972653652	OC070	FR100	delta_300	2	4	4	0	3	13
s76933	OC085FR070	1	0	0.136803793	1.711802421	1.416331728	1.711802421	OC085	FR070	delta_150	2	4	4	0	3	13
s76933	OC085FR085	0.916666667	0.083333333	0.136803793	2.33506783	1.416331728	3.197819084	OC085	FR085	delta_0	2	4	4	0	3	13
s76933	OC085FR100	0.8	0.2	0.136803793	1.943007098	1.416331728	4.013610108	OC085	FR100	delta_150	2	4	4	0	3	13
s76933	OC100FR070	0.625	0.375	0.136803793	1.915605261	1.416331728	5.797985906	OC100	FR070	delta_300	2	4	4	0	3	13
s76933	OC100FR085	0.8	0.2	0.136803793	1.829988406	1.416331728	3.900591416	OC100	FR085	delta_150	2	4	4	0	3	13
s76933	OC100FR100	0.916666667	0.083333333	0.136803793	1.927928259	1.416331728	2.790679513	OC100	FR100	delta_0	2	4	4	0	3	13
s77221	OC070FR070	1	0	0.152126136	2.050339992	1.488971259	2.050339992	OC070	FR070	delta_0	0	4	6	3	0	13
s77221	OC070FR085	1	0	0.152126136	0.630167785	1.488971259	0.630167785	OC070	FR085	delta_150	0	4	6	3	0	13
s77221	OC070FR100	0.583333333	0.416666667	0.152126136	1.467955944	1.488971259	5.546181483	OC070	FR100	delta_300	0	4	6	3	0	13
s77221	OC085FR070	0.875	0.125	0.152126136	1.213969077	1.488971259	2.437436739	OC085	FR070	delta_150	0	4	6	3	0	13
s77221	OC085FR085	0.833333333	0.166666667	0.152126136	0.949818017	1.488971259	2.581108233	OC085	FR085	delta_0	0	4	6	3	0	13
s77221	OC085FR100	0.7	0.3	0.152126136	0.933145107	1.488971259	3.869467495	OC085	FR100	delta_150	0	4	6	3	0	13
s77221	OC100FR070	0.625	0.375	0.152126136	0.815182168	1.488971259	4.485585153	OC100	FR070	delta_300	0	4	6	3	0	13
s77221	OC100FR085	0.7	0.3	0.152126136	1.022982422	1.488971259	3.95930481	OC100	FR085	delta_150	0	4	6	3	0	13
s77221	OC100FR100	0.833333333	0.166666667	0.152126136	1.269273903	1.488971259	2.900564118	OC100	FR100	delta_0	0	4	6	3	0	13
s77326	OC070FR070	0.916666667	0.083333333	0.119831415	0.715446774	0.359825961	0.965677457	OC070	FR070	delta_0	8	9	6	6	3	32
s77326	OC070FR085	0.666666667	0.333333333	0.119831415	0.7942421	0.359825961	1.795164834	OC070	FR085	delta_150	8	9	6	6	3	32
s77326	OC070FR100	0.833333333	0.166666667	0.119831415	0.818157119	0.359825961	1.318618486	OC070	FR100	delta_300	8	9	6	6	3	32
s77326	OC085FR070	0.75	0.25	0.119831415	0.727445136	0.359825961	1.478137187	OC085	FR070	delta_150	8	9	6	6	3	32
s77326	OC085FR085	0.75	0.25	0.119831415	0.726653728	0.359825961	1.477345779	OC085	FR085	delta_0	8	9	6	6	3	32
s77326	OC085FR100	0.5	0.5	0.119831415	0.930157679	0.359825961	2.431541781	OC085	FR100	delta_150	8	9	6	6	3	32
s77326	OC100FR070	0.625	0.375	0.119831415	0.980774917	0.359825961	2.106812993	OC100	FR070	delta_300	8	9	6	6	3	32
s77326	OC100FR085	0.7	0.3	0.119831415	0.705827817	0.359825961	1.606658277	OC100	FR085	delta_150	8	9	6	6	3	32
s77326	OC100FR100	0.75	0.25	0.119831415	1.102163358	0.359825961	1.852855409	OC100	FR100	delta_0	8	9	6	6	3	32
s77662	OC070FR070	0.916666667	0.083333333	0.105079335	0.902166874	1.323073858	1.951432695	OC070	FR070	delta_0	3	6	9	2	2	22
s77662	OC070FR085	0.75	0.25	0.105079335	0.989564753	1.323073858	4.137362215	OC070	FR085	delta_150	3	6	9	2	2	22
s77662	OC070FR100	0.916666667	0.083333333	0.105079335	2.150112664	1.323073858	3.199378484	OC070	FR100	delta_300	3	6	9	2	2	22
s77662	OC085FR070	1	0	0.105079335	1.243176889	1.323073858	1.243176889	OC085	FR070	delta_150	3	6	9	2	2	22
s77662	OC085FR085	0.75	0.25	0.105079335	0.966079147	1.323073858	4.113876609	OC085	FR085	delta_0	3	6	9	2	2	22
s77662	OC085FR100	0.8	0.2	0.105079335	1.144056804	1.323073858	3.662294773	OC085	FR100	delta_150	3	6	9	2	2	22
s77662	OC100FR070	0.75	0.25	0.105079335	1.823482631	1.323073858	4.971280093	OC100	FR070	delta_300	3	6	9	2	2	22
s77662	OC100FR085	1	0	0.105079335	0.858848796	1.323073858	0.858848796	OC100	FR085	delta_150	3	6	9	2	2	22
s77662	OC100FR100	0.916666667	0.083333333	0.105079335	1.326917025	1.323073858	2.376182846	OC100	FR100	delta_0	3	6	9	2	2	22
s77674	OC070FR070	1	0	0.152550336	0.593066008	0.418684903	0.593066008	OC070	FR070	delta_0	1	5	3	1	2	12
s77674	OC070FR085	0.75	0.25	0.152550336	0.6087116	0.418684903	1.294853818	OC070	FR085	delta_150	1	5	3	1	2	12
s77674	OC070FR100	0.666666667	0.333333333	0.152550336	0.674770802	0.418684903	1.589627093	OC070	FR100	delta_300	1	5	3	1	2	12
s77674	OC085FR070	1	0	0.152550336	0.678658448	0.418684903	0.678658448	OC085	FR070	delta_150	1	5	3	1	2	12
s77674	OC085FR085	0.916666667	0.083333333	0.152550336	0.885678157	0.418684903	1.11439223	OC085	FR085	delta_0	1	5	3	1	2	12
s77674	OC085FR100	0.7	0.3	0.152550336	0.664613356	0.418684903	1.487984018	OC085	FR100	delta_150	1	5	3	1	2	12
s77674	OC100FR070	0.625	0.375	0.152550336	0.697298779	0.418684903	1.726512106	OC100	FR070	delta_300	1	5	3	1	2	12
s77674	OC100FR085	1	0	0.152550336	0.626100296	0.418684903	0.626100296	OC100	FR085	delta_150	1	5	3	1	2	12
s77674	OC100FR100	0.833333333	0.166666667	0.152550336	0.645633102	0.418684903	1.103061248	OC100	FR100	delta_0	1	5	3	1	2	12
s77695	OC070FR070	0.833333333	0.166666667	0.10964308	0.780107925	0.394336558	1.379532528	OC070	FR070	delta_0	3	3	6	2	2	16
s77695	OC070FR085	0.916666667	0.083333333	0.10964308	1.054312177	0.394336558	1.354024478	OC070	FR085	delta_150	3	3	6	2	2	16
s77695	OC070FR100	0.666666667	0.333333333	0.10964308	1.066003256	0.394336558	2.264852463	OC070	FR100	delta_300	3	3	6	2	2	16
s77695	OC085FR070	0.75	0.25	0.10964308	0.717078656	0.394336558	1.616215561	OC085	FR070	delta_150	3	3	6	2	2	16
s77695	OC085FR085	0.833333333	0.166666667	0.10964308	0.825513902	0.394336558	1.424938505	OC085	FR085	delta_0	3	3	6	2	2	16
s77695	OC085FR100	0.6	0.4	0.10964308	0.852177851	0.394336558	2.290796899	OC085	FR100	delta_150	3	3	6	2	2	16
s77695	OC100FR070	0.75	0.25	0.10964308	1.022582633	0.394336558	1.921719538	OC100	FR070	delta_300	3	3	6	2	2	16
s77695	OC100FR085	0.7	0.3	0.10964308	0.804270653	0.394336558	1.883234938	OC100	FR085	delta_150	3	3	6	2	2	16
s77695	OC100FR100	0.916666667	0.083333333	0.10964308	0.963314576	0.394336558	1.263026878	OC100	FR100	delta_0	3	3	6	2	2	16
s99999	OC070FR070	0.833333333	0.166666667	0.125469796	1.270280036	0.586215948	2.048974678	OC070	FR070	delta_0	5	6	1	5	2	19
s99999	OC070FR085	0.75	0.25	0.125469796	1.209693274	0.586215948	2.377735237	OC070	FR085	delta_150	5	6	1	5	2	19
s99999	OC070FR100	0.75	0.25	0.125469796	1.407148444	0.586215948	2.575190408	OC070	FR100	delta_300	5	6	1	5	2	19
s99999	OC085FR070	0.875	0.125	0.125469796	0.8927648	0.586215948	1.476785782	OC085	FR070	delta_150	5	6	1	5	2	19
s99999	OC085FR085	0.666666667	0.333333333	0.125469796	1.099767372	0.586215948	2.657156656	OC085	FR085	delta_0	5	6	1	5	2	19
s99999	OC085FR100	0.5	0.5	0.125469796	1.161820359	0.586215948	3.497904286	OC085	FR100	delta_150	5	6	1	5	2	19
s99999	OC100FR070	0.625	0.375	0.125469796	1.176914844	0.586215948	2.928977789	OC100	FR070	delta_300	5	6	1	5	2	19
s99999	OC100FR085	0.6	0.4	0.125469796	1.280161053	0.586215948	3.149028194	OC100	FR085	delta_150	5	6	1	5	2	19
s99999	OC100FR100	0.833333333	0.166666667	0.125469796	1.321885606	0.586215948	2.100580248	OC100	FR100	delta_0	5	6	1	5	2	19
sw77080	OC070FR070	0.833333333	0.166666667	0.106890318	1.122797595	0.641738562	2.123416068	OC070	FR070	delta_0	1	6	6	3	2	18
sw77080	OC070FR085	0.916666667	0.083333333	0.106890318	0.646418424	0.641738562	1.14672766	OC070	FR085	delta_150	1	6	6	3	2	18
sw77080	OC070FR100	0.916666667	0.083333333	0.106890318	0.804348097	0.641738562	1.304657334	OC070	FR100	delta_300	1	6	6	3	2	18
sw77080	OC085FR070	0.875	0.125	0.106890318	0.988364661	0.641738562	1.738828516	OC085	FR070	delta_150	1	6	6	3	2	18
sw77080	OC085FR085	1	0	0.106890318	0.649752752	0.641738562	0.649752752	OC085	FR085	delta_0	1	6	6	3	2	18
sw77080	OC085FR100	0.9	0.1	0.106890318	0.865964298	0.641738562	1.466335382	OC085	FR100	delta_150	1	6	6	3	2	18
sw77080	OC100FR070	0.875	0.125	0.106890318	0.77201386	0.641738562	1.522477716	OC100	FR070	delta_300	1	6	6	3	2	18
sw77080	OC100FR085	0.7	0.3	0.106890318	0.725618567	0.641738562	2.52673182	OC100	FR085	delta_150	1	6	6	3	2	18
sw77080	OC100FR100	0.666666667	0.333333333	0.106890318	0.76355311	0.641738562	2.764790058	OC100	FR100	delta_0	1	6	6	3	2	18
